# Supplementary material for: Risk Factors in HIV-1 Positive Patients on the Intensive Care Unit: A Single Center Experience from a Tertiary Care Hospital
Source: Viruses. 2023 May 13;15(5):1164. doi: 10.3390/v15051164 (PMC10224348; doi:10.3390/v15051164)
Supplement: Supplementary file 1 [file viruses-15-01164-s001.zip]

Archive with 1 entries (1 files):
- viruses-2388424-supplementary.pdf
